# Supplementary material for: A Distinct Microglial Cell Population Expressing Both CD86 and CD206 Constitutes a Dominant Type and Executes Phagocytosis in Two Mouse Models of Retinal Degeneration
Source: Int J Mol Sci. 2023 Sep 18;24(18):14236. doi: 10.3390/ijms241814236 (PMC10532260; doi:10.3390/ijms241814236)
Supplement: Supplementary file 1 [file ijms-24-14236-s001.zip]

Archive with 1 entries (1 files):
- ijms-2542079-supplementary.pdf
